# Supplementary material for: PHF2-mediated H3K9me balance orchestrates heterochromatin stability and neural progenitor proliferation
Source: EMBO Rep. 2024 Jun 18;25(8):18. doi: 10.1038/s44319-024-00178-7 (PMC11315909; doi:10.1038/s44319-024-00178-7)
Supplement: Supplementary file 3 — Source data Fig. 1 [file 44319_2024_178_MOESM3_ESM.zip]

Archive with 7 entries (4 files):
- Figure 1/1A/
- Figure 1/1A/Blot Anti PHF2.pdf
- Figure 1/1A/Blot Anti Tubulin.pdf
- Figure 1/1B/
- Figure 1/1B/Blot 1B.pdf
- Figure 1/1E/
- Figure 1/1E/Num Data 1E.xlsx
