# Supplementary material for: PHF2-mediated H3K9me balance orchestrates heterochromatin stability and neural progenitor proliferation
Source: EMBO Rep. 2024 Jun 18;25(8):18. doi: 10.1038/s44319-024-00178-7 (PMC11315909; doi:10.1038/s44319-024-00178-7)
Supplement: Supplementary file 3 — Source data Fig. 1 [file 44319_2024_178_MOESM3_ESM.zip › Figure 1/1E/Num Data 1E.xlsx]

## Sheet: Hoja1
	IP
	rep1	rep2	rep3			MEAN
	%INPUT	%INPUT	%INPUT
MajorSat	0.174654	0.129498	0.150655			0.151602
MinorSat	0.0829112	0.117238	0.0850654			0.0950717
Brca2	0.154385	0.333857	0.166691			0.218311
Col2a1	0.0206357	0.0370397	0.0506379			0.0361044
	IgGs
	rep1	rep2	rep3			MEAN
	%INPUT	%INPUT	%INPUT
MajorSat	0.00350118	0.0255494	0.0106859			0.0132455
MinorSat	0.0130643	0.00108147	0.00108147			0.00507574
Brca2	0.00514364	0.00514364	0.0420854			0.0174576
Col2a1	0.0170277	0.0570277	0.0197866			0.0312807
