# Supplementary material for: PHF2-mediated H3K9me balance orchestrates heterochromatin stability and neural progenitor proliferation
Source: EMBO Rep. 2024 Jun 18;25(8):18. doi: 10.1038/s44319-024-00178-7 (PMC11315909; doi:10.1038/s44319-024-00178-7)
Supplement: Supplementary file 4 — Source data Fig. 2 [file 44319_2024_178_MOESM4_ESM.zip]

Archive with 11 entries (7 files):
- Figure 2/2A/
- Figure 2/2A/Num Data 2A.xlsx
- Figure 2/2B/
- Figure 2/2B/Blot 2B.TIF
- Figure 2/2B/Num Data 2B.xlsx
- Figure 2/2C/
- Figure 2/2C/Image Data NSC 2C.TIF
- Figure 2/2C/Num Data 2C.xlsx
- Figure 2/2D/
- Figure 2/2D/Image Data NIH3T3 2D.TIF
- Figure 2/2D/Num Data 2D.xlsx
