# Supplementary material for: PHF2-mediated H3K9me balance orchestrates heterochromatin stability and neural progenitor proliferation
Source: EMBO Rep. 2024 Jun 18;25(8):18. doi: 10.1038/s44319-024-00178-7 (PMC11315909; doi:10.1038/s44319-024-00178-7)
Supplement: Supplementary file 4 — Source data Fig. 2 [file 44319_2024_178_MOESM4_ESM.zip › Figure 2/2A/Num Data 2A.xlsx]

## Sheet: Hoja1
			NEURAL STEM CELLs
				shCT						shPHF2
										FOLD CHANGE OVER CT
				rep1	rep2	rep3	rep4			rep1	rep2	rep3	rep4
			Major Sat	1	1	1				16.3362	34.5353	37.66
			Minor Sat	1	1	1				19.1597	33.1285	35.14
			L1	1	1	1	1			4.05584	1.58557	4.39	4.05
			SINEs	1	1	1	1			5.06303	5.06	6.456	6.35
			Gda	1	1	1				0.78	1.2	0.93
