# Supplementary material for: PHF2-mediated H3K9me balance orchestrates heterochromatin stability and neural progenitor proliferation
Source: EMBO Rep. 2024 Jun 18;25(8):18. doi: 10.1038/s44319-024-00178-7 (PMC11315909; doi:10.1038/s44319-024-00178-7)
Supplement: Supplementary file 4 — Source data Fig. 2 [file 44319_2024_178_MOESM4_ESM.zip › Figure 2/2B/Num Data 2B.xlsx]

## Sheet: Hoja1
			NIH3T3
				shCT						shPHF2
										FOLD CHANGE OVER CT
				rep1	rep2	rep3	rep4			rep1	rep2	rep3	rep4
			Major Sat	1	1	1	1			6.83792	8.88206	8.73569	12.5928
			Minor Sat	1	1	1	1			11.2029	7.73437	20.248	13.6813
			L1	1	1	1	1			1.45005	1.73204	1.1747	0.718284
			SINEs	1	1	1				1.06077	1.02175	0.682317
			Gda	1	1	1				0.88244	0.992452	1.21547
