# Supplementary material for: PHF2-mediated H3K9me balance orchestrates heterochromatin stability and neural progenitor proliferation
Source: EMBO Rep. 2024 Jun 18;25(8):18. doi: 10.1038/s44319-024-00178-7 (PMC11315909; doi:10.1038/s44319-024-00178-7)
Supplement: Supplementary file 4 — Source data Fig. 2 [file 44319_2024_178_MOESM4_ESM.zip › Figure 2/2C/Num Data 2C.xlsx]

## Sheet: Hoja1
			NSC
				DAPI					H3K9me3
				shCT		shPHF2			shCT		shPHF2
				volume foci values		volume foci values			volume foci values		volume foci values
				0.015		0.017			0.015		0.015
				0.017		0.018			0.016		0.016
				0.018		0.02			0.017		0.017
				0.019		0.021			0.018		0.018
				0.02		0.022			0.019		0.019
				0.021		0.023			0.02		0.02
				0.022		0.026			0.021		0.021
				0.024		0.027			0.022		0.022
				0.025		0.028			0.023		0.023
				0.026		0.029			0.024		0.024
				0.027		0.033			0.025		0.025
				0.028		0.034			0.026		0.026
				0.029		0.035			0.027		0.027
				0.03		0.036			0.028		0.028
				0.031		0.037			0.029		0.03
				0.032		0.039			0.03		0.031
				0.033		0.04			0.031		0.032
				0.034		0.041			0.032		0.033
				0.035		0.042			0.033		0.034
				0.036		0.046			0.034		0.035
				0.037		0.047			0.035		0.036
				0.038		0.049			0.036		0.037
				0.039		0.05			0.037		0.038
				0.04		0.051			0.038		0.039
				0.041		0.052			0.039		0.04
				0.042		0.053			0.04		0.041
				0.044		0.054			0.041		0.042
				0.045		0.059			0.042		0.043
				0.046		0.06			0.043		0.044
				0.047		0.061			0.044		0.045
				0.048		0.062			0.045		0.046
				0.049		0.063			0.046		0.047
				0.05		0.066			0.047		0.049
				0.051		0.069			0.048		0.05
				0.052		0.077			0.049		0.051
				0.053		0.078			0.05		0.052
				0.055		0.081			0.051		0.053
				0.056		0.082			0.052		0.054
				0.057		0.084			0.053		0.056
				0.058		0.085			0.054		0.057
				0.062		0.086			0.055		0.058
				0.063		0.087			0.056		0.059
				0.065		0.088			0.057		0.06
				0.067		0.09			0.058		0.061
				0.068		0.093			0.059		0.062
				0.069		0.094			0.06		0.063
				0.071		0.098			0.063		0.064
				0.072		0.099			0.067		0.065
				0.073		0.104			0.068		0.067
				0.077		0.106			0.07		0.068
				0.079		0.109			0.071		0.07
				0.08		0.11			0.072		0.071
				0.081		0.114			0.073		0.072
				0.083		0.116			0.076		0.073
				0.084		0.119			0.077		0.074
				0.085		0.12			0.079		0.075
				0.086		0.125			0.08		0.076
				0.089		0.131			0.081		0.077
				0.091		0.142			0.082		0.078
				0.094		0.147			0.083		0.079
				0.095		0.153			0.087		0.08
				0.101		0.16			0.088		0.081
				0.107		0.164			0.089		0.082
				0.109		0.169			0.091		0.084
				0.116		0.18			0.092		0.085
				0.119		0.181			0.094		0.087
				0.12		0.185			0.096		0.088
				0.122		0.191			0.099		0.091
				0.124		0.192			0.1		0.092
				0.128		0.196			0.102		0.093
				0.132		0.205			0.104		0.096
				0.133		0.207			0.105		0.107
				0.138		0.213			0.11		0.109
				0.142		0.229			0.116		0.11
				0.148		0.234			0.118		0.112
				0.149		0.24			0.122		0.114
				0.153		0.245			0.124		0.115
				0.156		0.256			0.125		0.116
				0.157		0.262			0.128		0.118
				0.164		0.264			0.133		0.119
				0.165		0.267			0.142		0.121
				0.174		0.273			0.147		0.123
				0.175		0.278			0.148		0.124
				0.177		0.284			0.149		0.126
				0.18		0.3			0.162		0.127
				0.183		0.302			0.171		0.129
				0.188		0.305			0.186		0.134
				0.19		0.315			0.19		0.135
				0.193		0.325			0.196		0.137
				0.196		0.333			0.198		0.141
				0.197		0.365			0.212		0.145
				0.205		0.371			0.222		0.146
				0.221		0.382			0.224		0.147
				0.226		0.387			0.225		0.148
				0.228		0.393			0.23		0.152
				0.229		0.409			0.231		0.154
				0.255		0.42			0.235		0.158
				0.267		0.442			0.236		0.159
				0.268		0.447			0.241		0.16
				0.271		0.463			0.275		0.169
				0.284		0.474			0.304		0.171
				0.287		0.491			0.354		0.172
				0.291		0.551			0.47		0.173
				0.297		0.572					0.175
				0.299		0.616					0.176
				0.318		0.622					0.179
				0.319		0.643					0.185
				0.324		0.649					0.187
				0.343		0.671					0.193
				0.344		0.698					0.195
				0.358							0.198
				0.458							0.199
				0.463							0.203
				0.489							0.221
				0.519							0.226
											0.227
											0.236
											0.239
											0.242
											0.246
											0.25
											0.253
											0.26
											0.268
											0.308
											0.314
											0.316
											0.33
											0.336
											0.354
											0.355
											0.378
											0.409
											0.455
											0.467
											0.475
											0.55
