# Supplementary material for: PHF2-mediated H3K9me balance orchestrates heterochromatin stability and neural progenitor proliferation
Source: EMBO Rep. 2024 Jun 18;25(8):18. doi: 10.1038/s44319-024-00178-7 (PMC11315909; doi:10.1038/s44319-024-00178-7)
Supplement: Supplementary file 4 — Source data Fig. 2 [file 44319_2024_178_MOESM4_ESM.zip › Figure 2/2D/Num Data 2D.xlsx]

## Sheet: Hoja1
			NIH3T3
				DAPI					H3K9me3
				shCT		shPHF2			shCT		shPHF2
				volume foci values		volume foci values			volume foci values		volume foci values
				0.015		0.015			0.015		0.015
				0.016		0.016			0.016		0.016
				0.017		0.017			0.017		0.017
				0.018		0.018			0.018		0.018
				0.019		0.019			0.019		0.019
				0.02		0.02			0.02		0.02
				0.021		0.021			0.021		0.021
				0.022		0.023			0.022		0.022
				0.023		0.024			0.023		0.024
				0.024		0.025			0.024		0.025
				0.026		0.026			0.025		0.026
				0.027		0.027			0.026		0.027
				0.028		0.029			0.027		0.028
				0.029		0.03			0.028		0.029
				0.031		0.032			0.029		0.03
				0.032		0.033			0.03		0.032
				0.033		0.034			0.031		0.033
				0.034		0.035			0.032		0.034
				0.035		0.036			0.033		0.035
				0.037		0.037			0.034		0.036
				0.038		0.038			0.035		0.037
				0.04		0.039			0.036		0.038
				0.041		0.04			0.037		0.04
				0.044		0.041			0.038		0.041
				0.045		0.046			0.039		0.042
				0.047		0.047			0.04		0.043
				0.049		0.048			0.042		0.044
				0.05		0.049			0.043		0.045
				0.051		0.05			0.044		0.046
				0.053		0.052			0.045		0.047
				0.054		0.053			0.046		0.048
				0.058		0.061			0.047		0.049
				0.059		0.063			0.048		0.05
				0.06		0.064			0.05		0.051
				0.061		0.066			0.051		0.052
				0.062		0.067			0.053		0.053
				0.065		0.069			0.054		0.054
				0.066		0.07			0.056		0.055
				0.067		0.073			0.057		0.056
				0.068		0.074			0.058		0.057
				0.069		0.075			0.059		0.059
				0.07		0.077			0.06		0.06
				0.071		0.079			0.061		0.061
				0.073		0.08			0.062		0.063
				0.075		0.081			0.063		0.064
				0.076		0.083			0.064		0.065
				0.077		0.085			0.065		0.066
				0.078		0.086			0.066		0.067
				0.08		0.092			0.067		0.068
				0.086		0.093			0.069		0.069
				0.088		0.094			0.07		0.07
				0.09		0.098			0.071		0.071
				0.092		0.099			0.074		0.072
				0.093		0.103			0.075		0.073
				0.096		0.106			0.076		0.075
				0.098		0.109			0.077		0.076
				0.102		0.112			0.079		0.078
				0.105		0.116			0.08		0.079
				0.123		0.117			0.081		0.08
				0.128		0.128			0.082		0.081
				0.131		0.129			0.083		0.083
				0.132		0.134			0.084		0.085
				0.133		0.136			0.085		0.087
				0.14		0.137			0.091		0.09
				0.149		0.142			0.092		0.091
				0.15		0.145			0.093		0.092
				0.163		0.146			0.094		0.095
				0.164		0.153			0.096		0.096
				0.167		0.16			0.097		0.097
				0.175		0.166			0.099		0.099
				0.181		0.181			0.1		0.1
				0.183		0.182			0.105		0.101
				0.184		0.183			0.107		0.103
				0.199		0.188			0.112		0.104
				0.201		0.22			0.113		0.105
				0.208		0.227			0.114		0.106
				0.213		0.233			0.119		0.107
				0.219		0.235			0.12		0.109
				0.229		0.246			0.122		0.112
				0.242		0.298			0.123		0.115
				0.26		0.356			0.125		0.116
				0.264		0.37			0.127		0.117
				0.298		0.453			0.13		0.118
				0.299		0.456			0.132		0.122
				0.323		0.521			0.135		0.124
				0.34		0.576			0.139		0.126
				0.356		0.597			0.141		0.127
				0.456		0.627			0.143		0.129
				0.576		0.683			0.144		0.13
						0.702			0.145		0.132
						0.725			0.146		0.133
						0.802			0.149		0.136
						0.824			0.15		0.137
									0.152		0.139
									0.153		0.151
									0.154		0.155
									0.16		0.158
									0.161		0.159
									0.165		0.16
									0.168		0.164
									0.169		0.167
									0.17		0.183
									0.173		0.184
									0.178		0.186
									0.183		0.191
									0.185		0.193
									0.189		0.194
									0.201		0.195
									0.21		0.201
									0.22		0.205
									0.226		0.217
									0.232		0.22
									0.24		0.229
									0.244		0.242
									0.248		0.253
									0.254		0.259
									0.262		0.27
									0.309		0.271
									0.442		0.275
									0.468		0.289
											0.311
											0.343
											0.348
											0.358
											0.386
											0.39
											0.401
											0.402
											0.405
											0.407
											0.441
											0.485
											0.499
											0.635
											0.677
											0.708
