# Supplementary material for: PHF2-mediated H3K9me balance orchestrates heterochromatin stability and neural progenitor proliferation
Source: EMBO Rep. 2024 Jun 18;25(8):18. doi: 10.1038/s44319-024-00178-7 (PMC11315909; doi:10.1038/s44319-024-00178-7)
Supplement: Supplementary file 5 — Source data Fig. 3 [file 44319_2024_178_MOESM5_ESM.zip]

Archive with 7 entries (4 files):
- Figure 3/3E/
- Figure 3/3E/Num Data 3E.xlsx
- Figure 3/3F/
- Figure 3/3F/Num Data 3F.xlsx
- Figure 3/3G/
- Figure 3/3G/Image Data 3G.tif
- Figure 3/3G/Num Data 3G.xlsx
