# Supplementary material for: PHF2-mediated H3K9me balance orchestrates heterochromatin stability and neural progenitor proliferation
Source: EMBO Rep. 2024 Jun 18;25(8):18. doi: 10.1038/s44319-024-00178-7 (PMC11315909; doi:10.1038/s44319-024-00178-7)
Supplement: Supplementary file 5 — Source data Fig. 3 [file 44319_2024_178_MOESM5_ESM.zip › Figure 3/3E/Num Data 3E.xlsx]

## Sheet: Hoja1
	ChIP H3K9me3
		shCT						shPHF2
		fold change over input Iggs substracted						fold change over input Iggs substracted
		rep 1	rep 2	rep 3				rep 1	rep 2	rep 3
	Majors	10.4726	10.7138	10.4957				6.04745	1.89313	4.1291
	MajorS2	22.7184	7.90721	14.9248				3.62779	5.06967	4.52268
	Minor	3.99334	1.11589	2.68548				0.661349	0.44697	0.576326
