# Supplementary material for: PHF2-mediated H3K9me balance orchestrates heterochromatin stability and neural progenitor proliferation
Source: EMBO Rep. 2024 Jun 18;25(8):18. doi: 10.1038/s44319-024-00178-7 (PMC11315909; doi:10.1038/s44319-024-00178-7)
Supplement: Supplementary file 5 — Source data Fig. 3 [file 44319_2024_178_MOESM5_ESM.zip › Figure 3/3F/Num Data 3F.xlsx]

## Sheet: Hoja1
	ChIP HP1 alpha
		shCT						shPHF2
		fold change over input Iggs substracted						fold change over input Iggs substracted
		rep 1	rep 2					rep 1	rep 2
	Majors	10.5932	11.262					3.97029	5.90258
	MajorS2	15.3128	20.5405					4.34873	5.411
	Minor	2.55461	5.42233					0.554159	2.15765
