# Supplementary material for: PHF2-mediated H3K9me balance orchestrates heterochromatin stability and neural progenitor proliferation
Source: EMBO Rep. 2024 Jun 18;25(8):18. doi: 10.1038/s44319-024-00178-7 (PMC11315909; doi:10.1038/s44319-024-00178-7)
Supplement: Supplementary file 5 — Source data Fig. 3 [file 44319_2024_178_MOESM5_ESM.zip › Figure 3/3G/Num Data 3G.xlsx]

## Sheet: Hoja1
	NIH3T3 transfected with Venus N and Venus C vectors
	Mean foci intensity LIVE IMAGING
		shCT	shPHF2
		105.007	24.7491
		36.666	21.444
		22.9306	45.4044
		49.8792	25.3955
		26.594	13.932
		46.1863	6.8256
		40.061	8.68525
