# Supplementary material for: PHF2-mediated H3K9me balance orchestrates heterochromatin stability and neural progenitor proliferation
Source: EMBO Rep. 2024 Jun 18;25(8):18. doi: 10.1038/s44319-024-00178-7 (PMC11315909; doi:10.1038/s44319-024-00178-7)
Supplement: Supplementary file 6 — Source data Fig. 4 [file 44319_2024_178_MOESM6_ESM.zip]

Archive with 6 entries (3 files):
- Figure 4/4C/
- Figure 4/4C/Num Data 4C.xlsx
- Figure 4/4D/
- Figure 4/4D/Num Data 4D.xlsx
- Figure 4/4E/
- Figure 4/4E/Num Data 4E.xlsx
