# Supplementary material for: PHF2-mediated H3K9me balance orchestrates heterochromatin stability and neural progenitor proliferation
Source: EMBO Rep. 2024 Jun 18;25(8):18. doi: 10.1038/s44319-024-00178-7 (PMC11315909; doi:10.1038/s44319-024-00178-7)
Supplement: Supplementary file 6 — Source data Fig. 4 [file 44319_2024_178_MOESM6_ESM.zip › Figure 4/4C/Num Data 4C.xlsx]

## Sheet: Hoja1
ChIP H3K9me3
	shCT							shPHF2
	fold change over input IgGs substracted							fold change over input IgGs substracted
	rep1	rep2	rep3					rep1	rep2	rep3
B1	0.895442	1.24625	0.856246				B1	3.68187	3.04986	3.00137
B2	0.0942174	0.387117	0.130307				B2	2.19715	1.15915	1.10684
B3	0.548473	1.09762	1.07019				B3	3.98264	3.01687	3.10498
B4	0.515781	0.904586	0.715482				B4	7.68714	6.54218	6.70654
