# Supplementary material for: PHF2-mediated H3K9me balance orchestrates heterochromatin stability and neural progenitor proliferation
Source: EMBO Rep. 2024 Jun 18;25(8):18. doi: 10.1038/s44319-024-00178-7 (PMC11315909; doi:10.1038/s44319-024-00178-7)
Supplement: Supplementary file 6 — Source data Fig. 4 [file 44319_2024_178_MOESM6_ESM.zip › Figure 4/4D/Num Data 4D.xlsx]

## Sheet: Hoja1
ChIP HP1 alpha
	shCT							shPHF2
	fold change over input IgGs substracted							fold change over input IgGs substracted
	rep1	rep2						rep1	rep2
B1	1.17413	1.49162					B1	5.31325	2.13759
B2	0.273061	0.178964					B2	1.03914	0.857485
B3	3.80977	2.15471					B3	7.65472	4.32932
B4	1.03914	0.857485					B4	9.25006	7.80743
