# Supplementary material for: PHF2-mediated H3K9me balance orchestrates heterochromatin stability and neural progenitor proliferation
Source: EMBO Rep. 2024 Jun 18;25(8):18. doi: 10.1038/s44319-024-00178-7 (PMC11315909; doi:10.1038/s44319-024-00178-7)
Supplement: Supplementary file 6 — Source data Fig. 4 [file 44319_2024_178_MOESM6_ESM.zip › Figure 4/4E/Num Data 4E.xlsx]

## Sheet: Hoja1
ChIP HP1 alpha
	shCT							shPHF2
	fold change over input IgGs substracted							fold change over input IgGs substracted
	rep1	rep2						rep1	rep2
Cd47	23.7428	20.7949					Cd47	6.38341	3.80041
Elfn1	8.23815	5.91116					Elfn1	1.33027	1.67187
Kazn	28.9687	20.4368					Kazn	6.03254	8.37594
Fgf12	5.95244	5.17656					Fgf12	0.495023	0.715383
Stat1	1.53331	0.877037					Stat1	1.51026	0.805978
