# Supplementary material for: PHF2-mediated H3K9me balance orchestrates heterochromatin stability and neural progenitor proliferation
Source: EMBO Rep. 2024 Jun 18;25(8):18. doi: 10.1038/s44319-024-00178-7 (PMC11315909; doi:10.1038/s44319-024-00178-7)
Supplement: Supplementary file 7 — Source data Fig. 5 [file 44319_2024_178_MOESM7_ESM.zip]

Archive with 3 entries (2 files):
- Figure 5/5D/
- Figure 5/5D/Image Data 5D.tif
- Figure 5/5D/Num Data 5D.xlsx
