# Supplementary material for: PHF2-mediated H3K9me balance orchestrates heterochromatin stability and neural progenitor proliferation
Source: EMBO Rep. 2024 Jun 18;25(8):18. doi: 10.1038/s44319-024-00178-7 (PMC11315909; doi:10.1038/s44319-024-00178-7)
Supplement: Supplementary file 7 — Source data Fig. 5 [file 44319_2024_178_MOESM7_ESM.zip › Figure 5/5D/Num Data 5D.xlsx]

## Sheet: Hoja1
					Radial profile plot
					Normalized integrated intensity
			Radius		PHF2	DAPI
			1		20250	182125
			2		29438	178312
			3		40900	177350
			4		51375	175542
			5		65525	169200
			6		79111	165694
			7		93271	158292
			8		106536	150929
			9		118000	142446
			10		127309	133779
			11		136469	125781
			12		145988	117175
			13		153957	110022
			14		159648	102614
			15		161271	97125
			16		158073	92083
			17		149474	87724
			18		138258	83358
			19		126175	79742
			20		113113	76500
			21		99014	72715
			22		87721	70051
			23		77536	67829
			24		69039	64691
