# Supplementary material for: PHF2-mediated H3K9me balance orchestrates heterochromatin stability and neural progenitor proliferation
Source: EMBO Rep. 2024 Jun 18;25(8):18. doi: 10.1038/s44319-024-00178-7 (PMC11315909; doi:10.1038/s44319-024-00178-7)
Supplement: Supplementary file 8 — Source data Fig. 6 [file 44319_2024_178_MOESM8_ESM.zip › Figure 6/6A/Num Data 6A.xlsx]

## Sheet: Hoja1
			ATACseq (shCT vs shPHF2)
			Intervals fold change
			Negative	Positive
			-2.63569	1.70974
			-1.15416	1.50364
			-2.25448	3.3428
			-1.86962	0.744627
			-1.28709	0.9412
			-1.3476	1.78605
			-3.45291	2.13452
			-3.3494	0.750395
			-3.30996	1.19363
			-2.50273	0.400054
			-4.87373	2.20566
			-1.88711	0.588552
			-1.73619	0.524725
			-2.33323	1.67654
			-2.8337	1.58651
			-0.819929	2.8087
			-1.06445	1.63966
			-3.13147	0.782011
			-1.57845	1.72724
			-3.93986	2.14818
			-0.96604	1.41378
			-2.66402	1.04193
			-1.85707	1.64628
			-2.47964	1.89198
			-1.33723	3.83533
			-2.70523	0.382898
			-2.04374	2.22315
			-0.970699	0.621036
			-2.13246	2.14873
			-2.9572	1.76116
			-0.65286	2.616
			-1.63726	1.86369
			-2.0509	1.08724
			-1.68344	1.16472
			-1.34551	1.63894
			-1.37386	1.15759
			-2.99291	1.12849
			-3.68801	0.582111
			-1.55226	1.64037
			-2.12083	4.1398
			-4.11519	1.34679
			-3.30211	1.34667
			-1.7953	0.907254
			-2.38316	3.18195
			-1.96869	2.90883
			-3.3282	2.40458
			-2.97054	0.57793
			-1.39216	0.899563
			-0.942331	3.27632
			-2.19512	4.43816
			-1.8647	1.35067
			-3.66052	0.868776
			-1.63293	1.04324
			-1.78511	2.56905
			-1.478	1.83131
			-2.09353	0.526045
			-1.79503	0.866368
			-3.80394	2.02915
			-2.86138	2.46474
			-2.06432	1.00989
			-3.54542	0.964684
			-2.06621	1.07994
			-1.74361	1.5891
			-2.87058	1.21734
			-2.43931	1.9182
			-2.80714	0.957801
			-4.93987	3.35361
			-2.53101	1.72777
			-0.956421	1.18743
			-0.923234	1.91116
			-3.45228	1.54738
			-2.9757	0.633054
			-1.67908	1.74454
			-1.11948	3.81441
			-2.38876	1.63955
			-3.02043	2.56727
			-2.92958	0.603833
			-2.17188	3.7267
			-1.56627	1.45958
			-2.67268	0.807649
			-1.97189	1.65413
			-1.9009	1.09384
			-2.64137	1.47577
			-1.65117	1.27356
			-2.10747	0.702014
			-3.85876	1.70606
			-2.29829	2.32025
			-1.03631	2.03483
			-3.44329	1.52036
			-1.57039	1.52868
			-2.68226	1.893
			-3.49969	1.53008
			-3.49719	0.884077
			-1.9879	1.2369
			-2.20568	1.5813
			-1.42443	0.603225
			-2.74277	2.46781
			-3.61792	1.18184
			-3.26911	0.717374
			-3.91475	3.04675
			-3.01964	1.37974
			-2.08736	0.637577
			-0.82272	1.77365
			-2.35634	0.511432
			-1.64344	1.00509
			-2.21308	1.4771
			-1.82424	1.48764
			-3.14714	1.14099
			-2.83265	0.470304
			-4.17656	2.25148
			-4.42325	2.35156
			-2.17962	0.968353
			-1.49704	1.10682
			-2.05058	0.86054
			-4.14077	2.40532
			-3.20372	1.48816
			-2.53757	0.944579
			-1.50164	1.70256
			-2.8375	1.82958
			-3.45578	1.2992
			-2.12137	5.16301
			-3.80226	1.62858
			-1.78397	2.18632
			-3.96191	1.74122
			-2.79977	1.99484
			-1.92686	2.41959
			-1.26867	1.12924
			-1.59867	1.37095
			-3.27482	1.05927
			-0.670293	1.7474
			-1.3181	2.69868
			-1.61575	2.36523
			-2.86681	1.17683
			-0.825139	1.38565
			-4.48332	1.91972
			-2.02357	1.86542
			-1.91357	0.689812
			-0.820463	2.08037
			-2.73559	1.48418
			-0.506939	1.26377
			-1.54665	0.823578
			-3.48217	0.739396
			-2.66824	2.00595
			-2.43642	1.3923
			-2.02339	2.29157
			-1.49627	1.93749
			-0.366644	1.60366
			-2.83809	0.672123
			-3.05842	1.72892
			-2.40587	0.953736
			-2.67891	1.40127
			-3.8554	1.47284
			-1.04782	2.30591
			-3.50903	1.10033
			-1.62598	0.744288
			-2.36259	1.33717
			-2.95893	1.94024
			-2.60988	1.72928
			-2.18394	1.81456
			-2.84848	2.01683
			-3.5272	1.59907
			-2.35833	0.569959
			-2.38626	1.85919
			-3.57795	2.30132
			-0.838738	1.70323
			-2.61497	1.06946
			-1.28109	2.6941
			-3.30033	1.43039
			-2.06134	0.991013
			-2.12949	1.44733
			-2.25321	1.68277
			-3.03068	3.00537
			-3.84927	3.2659
			-2.41432	2.19226
			-2.33152	0.961093
			-1.80296	1.83241
			-2.73032	0.386875
			-1.41507	1.48177
			-2.37902	1.28947
			-2.40163	2.95948
			-2.71499	2.06984
			-1.04977	0.592339
			-2.20613	2.4421
			-5.3923	2.43068
			-2.61254	0.482332
			-1.90117	1.99348
			-1.91969	1.02194
			-2.01694	0.880445
			-1.22726	1.87338
			-3.61005	1.57021
			-2.72057	2.51561
			-2.47001	0.651596
			-4.76314	2.16285
			-4.13895	1.73893
			-3.43186	2.04046
			-1.06728	0.602636
			-2.77298	1.89731
			-4.11166	0.851908
			-2.19193	1.46038
			-1.56681	0.94634
			-3.59246	1.61695
			-5.9509	1.19654
			-4.95117	1.48252
			-3.18541	1.92205
			-2.001	1.7444
			-4.8444	1.33725
			-2.04065	1.05517
			-1.39708	2.1156
			-2.68421	1.51607
			-2.97641	1.34841
			-3.04883	0.779434
			-2.56738	2.77122
			-2.4995	0.975024
			-7.63978	2.10943
			-1.06317	2.42841
			-3.629	1.51494
			-2.75761	0.592914
			-2.84613	0.821576
			-7.49923	1.5183
			-0.930853	2.43667
			-2.06035	1.52214
			-3.67803	0.795525
			-1.18051	0.682355
			-2.47374	2.9788
			-1.00503	0.774265
			-2.04525	0.865078
			-1.17047	0.812553
			-2.05769	1.51693
			-1.25008	0.982243
			-1.33038	2.20416
			-3.73742	1.44119
			-1.34562	1.18137
			-1.58787	1.41852
			-1.89856	0.94952
			-2.28178	1.47757
			-3.03841	0.846429
			-1.76373	1.56123
			-4.29156	0.804294
			-1.89463	0.853186
			-1.57728	0.73163
			-1.39866	1.18794
			-3.72705	0.670891
			-1.8574	2.09379
			-2.10786	3.43289
			-2.09043	1.26938
			-1.69547	0.565541
			-1.72301	1.14991
			-2.96637	1.50673
			-3.37769	1.15365
			-1.15569	0.679354
			-0.847144	1.98051
			-1.50043	1.55792
			-1.27869	1.46117
			-1.38925	1.02531
			-4.78472	1.99515
			-4.60366	2.39254
			-2.56098	2.76437
			-2.38217	2.33175
			-2.37025	2.42869
			-3.46661	1.31369
			-1.80366	1.0778
			-2.2596	1.31469
			-3.32978	1.38682
			-2.14245	1.64379
			-0.542249	1.492
			-1.47589	1.9068
			-3.31429	2.3443
			-1.848	0.9136
			-2.64505	3.01623
			-3.17553	1.62727
			-4.03822	2.15572
			-1.22048	1.74391
			-1.56521	1.51893
			-4.17774	0.514594
			-1.48618	1.71973
			-3.31831	1.76823
			-2.84906	0.981942
			-4.98733	1.85566
			-0.992766	2.65469
			-2.57102	1.06622
			-0.731397	2.2418
			-1.09426	1.71324
			-7.85661	2.42409
			-2.10975	2.70819
			-1.16518	0.555517
			-2.33964	2.03049
			-1.65307	1.28999
			-2.30328	1.17227
			-2.65368	1.21263
			-2.7363	0.805799
			-2.32031	0.668389
			-2.35449	0.736777
			-2.36449	2.50948
			-5.00518	0.625376
			-3.27452	1.7575
			-1.46667	0.688692
			-2.31115	2.22999
			-0.921759	1.06983
			-2.40321	2.63756
			-2.91806	2.17451
			-3.18641	1.61147
			-2.45395	1.90183
			-2.92041	0.436519
			-2.48643	0.655464
			-0.543966	2.7067
			-1.64639	2.64731
			-3.45077	0.900956
			-3.42305	2.64273
			-1.33949	1.18708
			-3.13815	1.36225
			-0.621078	0.884938
			-1.85643	1.38825
			-4.30794	1.10815
			-3.57998	1.48596
			-2.05586	0.943844
			-3.08938	2.9354
			-4.03874	0.807165
			-3.41874	1.59959
			-3.62649	1.60524
			-1.7304	1.24169
			-4.01669	0.625743
			-1.09528	2.59154
			-3.16729	1.66246
			-3.68338	1.1813
			-3.39669	0.941835
			-2.3084	1.48364
			-3.27839	0.445971
			-0.771764	1.70162
			-4.31766	0.846888
			-2.82223	1.58073
			-2.29239	0.613089
			-1.60708	1.9514
			-2.97684	3.96048
			-4.56691	0.281317
			-3.40749	1.2593
			-2.42795	1.79267
			-2.74531	1.19346
			-1.77878	2.111
			-3.17586	2.14438
			-0.527143	2.38914
			-1.32148	2.01001
			-0.994893	0.894121
			-1.61513	1.44931
			-1.13132	1.88698
			-0.569367	1.21145
			-0.98451	1.64324
			-2.40932	0.912928
			-2.10813	1.23599
			-5.43128	1.14595
			-3.76115	1.60322
			-0.98012	1.44642
			-3.22605	1.54997
			-7.64371	1.12442
			-1.3586	0.965074
			-2.06059	0.903842
			-2.1594	0.736646
			-4.53337	2.15347
			-4.47887	0.670463
			-4.39664	1.68684
			-2.95014	1.00829
			-5.00711	1.46125
			-0.478089	1.67548
			-0.546158	0.953762
			-4.70066	2.36426
			-2.56157	0.979347
			-0.870362	0.827242
			-1.85562	1.31393
			-1.60859	1.7202
			-2.46582	0.583456
			-3.01164	1.64493
			-1.83377	1.66011
			-1.6152	2.01008
			-3.53267	1.39279
			-2.71054	1.42964
			-1.57789	1.00937
			-3.30297	1.86009
			-1.12172	2.08239
			-2.22987	3.22562
			-1.2836	1.9763
			-1.38173	2.88269
			-1.91159	1.08635
			-1.00413	0.457142
			-1.19075	1.54926
			-1.1832	1.22059
			-1.50902	0.943795
			-2.59336	2.60202
			-1.1487	0.751245
			-1.51761	3.4566
			-2.32339	1.37233
			-4.78248	0.35936
			-4.43045	0.923915
			-1.13212	2.8135
			-2.74709	1.4472
			-1.69283	1.30811
			-3.86729	1.20096
			-2.2747	1.78974
			-2.36573	2.0202
			-0.707744	0.953165
			-3.38771	2.16202
			-1.73542	0.64128
			-1.66989	1.07772
			-3.13075	1.14393
			-2.72902	1.26863
			-1.9394	1.19598
			-2.63694	1.03947
			-2.25428	0.502251
			-2.02637	1.06231
			-1.68206	1.90772
			-2.65027	1.69429
			-1.87582	2.30337
			-2.14426	3.9253
			-0.52469	1.00238
			-3.6436	1.08874
			-1.21908	1.10741
			-1.98886	1.75746
			-1.56294	0.791547
			-1.42332	0.998321
			-1.45567	0.359332
			-3.76043	0.807409
			-1.23617	2.03375
			-2.5297	0.644776
			-3.44218	0.696362
			-2.94572	1.55463
			-1.73261	1.1353
			-4.06886	0.665577
			-1.16506	1.97049
			-2.834	1.65717
			-1.45957	1.69768
			-2.09846	2.10387
			-1.81499	2.81634
			-1.50975	1.85327
			-1.74135	1.66347
			-1.407	0.919593
			-4.27927	1.98387
			-2.53989	1.10105
			-2.42998	1.87857
			-1.60765	2.50942
			-2.93243	1.3709
			-2.3175	2.79092
			-0.820644	2.1764
			-1.14566	1.53679
			-1.54671	1.64129
			-1.8941	1.34073
			-2.19144	1.40569
			-2.4318	1.5681
			-1.85753	2.36867
			-2.44215	0.844007
			-1.31815	2.63554
			-2.08656	1.91553
			-1.91537	2.12992
			-1.81333	1.29044
			-2.78454	0.974869
			-3.62386	0.668974
			-4.1923	0.958989
			-2.29876	0.603018
			-3.04621	1.70496
			-1.33766	1.01233
			-3.71485	0.923724
			-1.17877	1.37909
			-1.66025	1.45418
			-2.98114	1.73092
			-1.58684	1.17843
			-1.68457	1.64056
			-1.10055	1.16636
			-3.9377	2.26168
			-3.78665	1.1572
			-2.61921	1.73565
			-3.32445	2.46841
			-4.38958	1.83548
			-2.2908	0.650131
			-5.70769	1.74768
			-1.81649	0.555267
			-0.830995	1.09656
			-2.387	1.34454
			-2.84252	1.93674
			-1.33385	2.21489
			-2.29545	1.14265
			-2.60335	1.83088
			-2.8951	1.12543
			-1.27942	0.652329
			-3.71197	2.42335
			-2.29689	1.9091
			-2.44861	1.04305
			-4.05056	1.48333
			-3.69328	0.746746
			-4.06223	1.01644
			-1.47071	1.52696
			-2.92898	1.17222
			-3.2603	0.902081
			-3.65688	1.65771
			-2.79035	0.669423
			-3.81942	1.20552
			-2.05823	1.49529
			-1.71388	1.53318
			-1.72082	0.979077
			-2.436	2.41138
			-1.50288	1.32974
			-2.01055	1.57891
			-2.20265	0.706206
			-1.1746	0.704122
			-1.66208	0.609931
			-1.60516	0.643857
			-2.71858	3.5158
			-2.61138	1.73325
			-1.34534	2.1817
			-3.21866	3.33626
			-3.27966	1.38469
			-4.84805	1.57303
			-2.23682	1.90086
			-0.592121	1.90321
			-0.796367	2.73328
			-3.41439	0.513243
			-2.96822	1.1495
			-1.7707	1.55136
			-2.97067	1.46838
			-1.65588	1.65978
			-2.91074	0.515919
			-1.6796	2.61891
			-3.01431	1.94571
			-2.21812	0.860531
			-2.57104	2.75504
			-1.54555	0.606448
			-3.45642	1.72726
			-3.99464	0.576613
			-3.61129	0.343396
			-0.542571	2.81753
			-0.637773	0.977819
			-2.2436	0.843774
			-3.00109	1.00512
			-2.22481	1.55253
			-1.25453	1.63501
			-2.3886	3.64549
			-1.03896	2.34512
			-2.88666	2.27309
			-2.34571	1.88302
			-2.08032	1.79845
			-3.15253	2.92955
			-1.64583	2.42709
			-2.85388	1.77798
			-0.932348	0.994917
			-2.66058	1.96295
			-1.02221	1.16373
			-3.10802	1.26904
			-1.33537	2.65812
			-0.915627	1.72971
			-1.95278	0.311632
			-3.38928	0.87674
			-3.20439	1.5254
			-1.28667	2.40259
			-1.94666	1.05364
			-2.0682	0.749009
			-3.17794	0.949431
			-2.80006	2.01246
			-2.51947	1.71794
			-2.50092	1.3513
			-3.22035	1.84211
			-1.08586	1.05814
			-0.944802	1.8863
			-1.7752	1.41605
			-0.878732	2.06185
			-0.664261	0.984339
			-0.503797	2.42766
			-3.2952	1.41233
			-3.29051	1.02239
			-2.23967	1.02308
			-2.66536	1.3621
			-3.44342	0.725371
			-1.59271	0.941047
			-2.48886	2.12036
			-1.52296	0.822843
			-2.95626	0.726937
			-2.58061	1.75839
			-2.28237	1.37087
			-3.72828	1.07336
			-1.35424	2.27286
			-1.54471	1.15128
			-1.94129	0.66679
			-5.48333	1.52712
			-0.454209	1.65514
			-4.35235	1.42219
			-2.41586	1.13408
			-0.726886	0.684232
			-1.02802	2.21063
			-1.98485	1.70244
			-3.37277	1.93825
			-3.34526	1.41055
			-4.75538	1.38208
			-2.95834	0.461482
			-3.51611	1.36298
			-3.64466	0.605395
			-2.21598	1.88329
			-3.55308	1.58764
			-3.06833	1.86279
			-2.8533	0.949872
			-1.44738	1.29193
			-3.4186	3.22302
			-1.48372	2.7774
			-4.53173	1.31972
			-1.57464	1.10548
			-2.03774	0.7131
			-0.714754	0.571508
			-2.04169	1.06361
			-1.84104	2.70073
			-2.23681	0.977156
			-1.20768	1.37046
			-1.33036	0.581341
			-3.97769	0.673668
			-1.78897	2.52266
			-1.09884	2.0913
			-3.50888	1.93347
			-3.72907	1.5106
			-3.39224	1.36924
			-2.16758	1.38409
			-3.22357	2.72549
			-2.9332	1.06284
			-2.3386	1.03078
			-3.72296	1.53931
			-3.3931	1.15317
			-2.51587	1.53052
			-2.35259	2.24727
			-2.74487	1.6747
			-2.03465	1.54091
			-1.81162	1.53297
			-2.90567	1.64636
			-3.01119	2.21644
			-1.43867	2.07629
			-2.09444	2.02625
			-1.1002	0.872699
			-1.19866	1.27022
			-2.11333	1.21004
			-1.12914	1.19681
			-1.9413	1.22282
			-1.58229	2.35667
			-1.32678	1.6365
			-3.36206	2.94706
			-1.95287	2.53076
			-3.87473	2.65337
			-2.65248	2.34122
			-1.77017	1.69763
			-2.42373	2.65617
			-1.96091	1.38091
			-1.52459	1.7192
			-2.66417	2.70415
			-1.84231	0.632404
			-2.52645	1.93196
			-1.73675	1.82258
			-1.52782	0.893423
			-2.24646	1.15905
			-1.94905	2.33871
			-2.15764	1.47142
			-1.84993	1.11037
			-0.935067	1.2886
			-1.81782	2.00125
			-2.08638	1.84558
			-3.58256	2.58019
			-1.74138	1.75826
			-3.4025	2.71696
			-1.88127	1.12306
			-1.5338	1.51027
			-2.11198	0.88206
			-1.57169	1.88499
			-2.10242	0.582172
			-2.11618	2.01395
			-1.98191	1.51595
			-2.49467	1.89914
			-1.88094	2.02088
			-2.54017	1.53629
			-1.69787	1.55553
			-1.66929	3.12891
			-1.74675	1.72456
			-1.62779	2.60547
			-2.09842	2.17859
			-1.97831	1.49749
			-2.73718	1.06753
			-1.46477	2.25236
			-2.27295	0.784532
			-1.62712	2.59333
			-1.96367	1.62278
			-1.36588	0.647673
			-2.13077	0.914445
			-1.95102	1.49786
			-2.14237	1.52652
			-2.48365	1.35602
			-1.52634	0.994501
			-1.86358	2.25954
			-1.60792	1.84272
			-1.36745	1.58973
			-1.77879	1.71259
			-1.27791	2.80075
			-1.57026	0.974331
			-1.95867	1.48688
			-2.03125	2.12586
			-3.04137	2.77109
			-2.09507	2.96414
			-2.40853	0.714503
			-1.9527	1.37784
			-2.02282	1.6712
			-1.60544	2.48483
			-1.60992	2.56852
			-2.70125	1.14214
			-2.53088	0.764716
			-2.74144	1.0764
			-1.97368	1.12756
			-1.41129	1.31798
			-2.10988	1.15721
			-1.38089	1.07527
			-2.4059	2.05864
			-2.18155	1.66347
			-1.25527	2.80995
			-2.27727	1.39248
			-2.96982	0.926037
			-2.17492	1.48724
			-2.35661	2.28679
			-2.30011	3.0755
			-2.09382	1.41134
			-2.47223	1.67198
			-1.99132	1.19251
			-1.83815	0.727222
			-2.28897	2.01982
			-1.79282	1.2537
			-1.76392	1.0719
			-2.14997	2.42449
			-1.76104	2.92117
			-1.76642	3.68107
			-2.30423	1.21539
			-1.34569	2.58673
			-1.52373	1.30036
			-2.09597	2.12064
			-1.80569	1.54241
			-1.72267	1.35833
			-2.14955	1.33867
			-1.84763	1.05773
			-2.85153	1.12292
			-1.57714	3.39004
			-2.94668	1.6777
			-1.88412	1.0851
			-5.29053	1.96739
			-2.60179	1.62939
			-3.29316	0.787896
			-1.25932	1.42391
			-2.17143	1.39677
			-2.02889	2.39633
			-2.43844	2.07716
			-2.3185	1.32393
			-2.86187	1.3526
			-3.38768	1.54452
			-3.33246	2.04326
			-2.52557	3.41378
			-2.62029	2.72214
			-1.41645	1.30626
			-3.71832	1.93672
			-1.41584	2.02715
			-1.6594	2.50288
			-1.76169	1.95636
			-2.02304	0.758632
			-1.43696	1.2504
			-1.64802	1.74213
			-1.5366	2.34653
			-2.76633	1.38105
			-1.29783	0.670766
			-2.28178	0.910593
			-2.60836	2.03306
			-2.35756	1.04471
			-2.96639	2.20891
			-7.63432	2.87773
			-4.88861	0.591077
			-3.10113	1.27189
			-3.1378	1.15754
			-3.36044	1.66839
			-3.30479	0.675476
			-1.26225	1.13991
			-1.58552	1.70239
			-2.29617	0.933545
			-2.32562	2.09014
			-3.09601	1.5247
			-1.86854	1.04692
			-1.92618	2.47485
			-2.84001	1.26865
			-5.03468	1.25468
			-2.18957	1.01261
			-1.5879	1.12692
			-5.36378	1.10323
			-2.97928	1.54109
			-4.44038	1.28557
			-4.12734	1.01047
			-1.27697	1.56178
			-1.30773	1.60007
			-2.90992	1.34668
			-2.21426	0.874739
			-3.93176	2.38228
			-2.87446	1.58726
			-2.45352	1.82822
			-8.56077	2.50771
			-2.69234	0.622479
			-3.04168	0.712441
			-7.21481	0.675982
			-1.94106	1.37237
			-3.6815	1.01133
			-2.18236	1.68638
			-3.40903	0.59872
			-1.73382	0.916292
			-2.48131	1.81532
			-4.76246	1.46534
			-1.71542	1.03213
			-2.57568	2.56775
			-2.12303	1.75578
			-2.72306	0.921537
			-2.05305	2.17948
			-1.90844	1.47333
			-0.520646	1.66049
			-2.73997	2.68486
			-4.70064	0.789279
			-2.15985	0.670282
			-2.46081	1.11277
			-1.83542	1.5052
			-1.74857	1.03568
			-1.73743	1.72092
			-1.55889	0.948896
			-3.30491	1.52085
			-1.52429	1.62931
			-2.85441	1.34296
			-1.14898	1.57391
			-2.23057	1.03483
			-1.90967	1.76814
			-2.81551	1.9964
			-3.04655	2.43541
			-1.05155	2.57006
			-1.11071	0.809528
			-1.28959	2.1431
			-1.25249	1.31571
			-2.60283	0.612108
			-2.02085	0.824619
			-1.24963	2.35469
			-3.72641	0.448211
			-1.43461	2.24766
			-2.77561	0.961189
			-2.54424	0.848095
			-2.39738	0.885777
			-2.2555	1.68449
			-2.36995	0.600451
			-2.16912	1.76724
			-1.19243	0.600284
			-2.68888	1.24391
			-3.63219	1.25333
			-2.52815	1.67456
			-3.54868	0.754162
			-1.16637	0.689528
			-1.03232	1.2252
			-1.98681	1.36138
			-1.74497	0.419298
			-2.24595	0.713225
			-1.83848	2.16664
			-2.72303	0.576894
			-2.20651	2.84971
			-1.99021	3.51108
			-2.52184	1.96975
			-1.61364	1.00567
			-1.56234	2.16388
			-0.919518	0.755007
			-2.99342	1.25914
			-2.45833	2.10182
			-1.28406	1.03182
			-2.99741	1.53814
			-1.08531	0.662845
			-4.76758	1.66816
			-2.75729	1.55928
			-7.08924	0.741956
			-2.94561	2.69719
			-2.49289	1.35443
			-2.17424	1.18368
			-1.00627	1.25772
			-2.70476	1.30379
			-2.4225	0.814038
			-2.79412	1.7801
			-4.70669	1.7851
			-2.71937	0.860676
			-3.20448	1.1379
			-4.30269	2.1071
			-2.83024	2.15033
			-3.63827	0.594764
			-1.19113	1.8378
			-2.66265	2.77377
			-4.22019	1.01953
			-1.25825	1.10286
			-3.70227	0.825399
			-1.34791	0.625328
			-1.3127	1.86293
			-1.81153	1.54684
			-1.47433	2.27418
			-2.96442	1.77098
			-1.78735	2.30261
			-2.51284	1.227
			-2.57353	1.79478
			-3.05324	1.42239
			-4.5627	2.16919
			-2.75108	1.77157
			-1.1461	0.887628
			-1.99236	1.59477
			-2.5195	0.80087
			-1.37006	0.64132
			-3.7468	0.489225
			-1.60396	1.84352
			-2.35726	1.11323
			-2.67743	0.937895
			-1.00221	1.03676
			-2.93032	1.9721
			-1.63373	1.2684
			-2.5619	1.08171
			-3.63315	1.92742
			-2.60068	1.13928
			-1.89307	0.868783
			-1.59327	0.786176
			-4.54851	2.47566
			-1.68612	1.45197
			-1.12011	2.02804
			-2.18827	1.39293
			-3.93907	2.1661
			-3.34023	0.782984
			-0.505031	0.549519
			-3.29679	1.94509
			-2.7386	1.3101
			-1.45543	0.815055
			-1.88385	1.50655
			-2.7925	1.93473
			-2.5933	2.22272
			-2.38772	2.47365
			-2.43562	0.392614
			-3.60927	4.07192
			-1.91799	0.674294
			-3.65623	0.711115
			-4.68048	1.18664
			-3.38428	2.56678
			-3.62449	0.718414
			-2.03079	1.32608
			-3.09741	1.18472
			-2.02213	1.22291
			-3.78491	2.21949
			-1.47264	0.687756
			-1.95999	0.845336
			-1.29709	2.73136
			-2.82038	1.18433
			-1.67957	1.15714
			-2.15212	1.62623
			-3.29286	0.851105
			-5.25602	1.16513
			-2.19006	1.39875
			-2.05638	0.766508
			-2.57109	0.739388
			-3.43781	1.66795
			-1.30088	1.17526
			-1.05069	0.859729
			-0.962963	3.02557
			-1.12243	1.57281
			-4.6974	0.889543
			-1.05198	0.94258
			-3.01792	2.01056
			-0.917404	0.737844
			-3.53802	0.765503
			-1.10322	0.572877
			-1.8869	1.45841
			-1.63383	0.941748
			-1.65375	0.827242
			-2.36108	0.801465
			-2.25596	0.895551
			-2.28685	1.00094
			-2.90967	0.872921
			-3.18303	0.722028
			-3.14693	1.91394
			-1.63107	0.413334
			-1.36934	0.675349
			-1.44506	0.883159
			-2.17378	1.24255
			-2.77109	1.09271
			-2.07758	1.14231
			-3.4389	1.64032
			-1.91294	2.25244
			-1.19274	1.04394
			-1.09488	1.62526
			-1.49188	0.812672
			-2.66041	1.0721
			-4.15442	1.26597
			-1.98647	2.46325
			-4.71533	2.35999
			-3.24815	0.602336
			-2.03289	0.883598
			-2.12852	1.12733
			-3.87992	1.1562
			-2.08118	1.97354
			-3.01116	2.16288
			-1.90178	0.792004
			-3.32439	0.83917
			-2.6043	0.912735
			-7.61299	1.26437
			-2.43437	0.764814
			-3.6685	1.10823
			-4.83608	1.32887
			-1.94301	1.28821
			-2.58036	1.70539
			-2.30688	1.78998
			-2.78859	1.6679
			-3.89332	1.87256
			-2.44533	1.07351
			-2.08116	1.1532
			-2.38175	0.753887
			-2.2787	0.809902
			-1.26618	1.52551
			-3.53297	2.21412
			-2.26114	0.757496
			-2.6262	2.58943
			-2.03401	2.0485
			-1.36175	0.977722
			-3.22544	0.993929
			-2.25376	0.593827
			-3.73897	1.40876
			-1.18088	2.95728
			-3.20651	1.23098
			-3.93849	1.81028
			-1.30962	3.52629
			-3.71735	1.07268
			-1.4081	2.30077
			-2.38668	2.14374
			-1.4359	1.00314
			-1.51833	1.25051
			-1.70683	1.69613
			-2.82827	0.885344
			-2.48983	0.808135
			-2.52121	0.784283
			-2.36574	1.39563
			-1.07408	1.04302
			-1.63262	1.02653
			-3.29532	1.20971
			-2.19834	1.99609
			-3.57546	0.90335
			-1.16478	1.3977
			-1.95018	0.828276
			-1.3465	0.71386
			-2.56133	0.668016
			-2.04488	2.029
			-1.55283	1.93929
			-2.5189	2.1065
			-1.16542	2.12047
			-1.42597	2.23874
			-1.57186	1.12441
			-2.99384	1.79618
			-2.05613	1.34548
			-1.75974	1.64918
			-3.78385	1.6
			-4.26106	1.06359
			-2.10656	1.73679
			-2.03986	2.66632
			-3.01599	1.67439
			-4.18594	1.15575
			-2.39919	0.65562
			-1.60018	1.69781
			-4.22074	1.51892
			-1.32523	1.22285
			-1.91726	1.02016
			-2.18572	0.956004
			-2.2051	1.29432
			-2.8925	2.84577
			-1.54302	1.74733
			-3.70174	2.49146
			-0.933911	1.84527
			-3.73374	1.06221
			-2.4014	1.41011
			-2.93954	1.60147
			-3.07498	0.827402
			-3.46902	0.829201
			-2.2472	1.09019
			-3.35501	2.67241
			-1.63897	1.56014
			-1.40767	2.95915
			-3.7241	2.08703
			-2.05412	1.71514
			-1.75424	1.26537
			-3.81757	2.64072
			-2.03172	3.43171
			-2.65445	1.84727
			-2.30435	2.25664
			-2.00419	1.53961
			-0.904868	0.963753
			-2.11043	1.15542
			-2.04644	3.69253
			-2.81173	3.58984
			-2.01837	2.19689
			-3.74326	1.8366
			-2.10519	0.829847
			-3.00693	1.2075
			-2.16046	1.92175
			-1.52956	1.51807
			-2.64154	1.88037
			-1.87576	1.10942
			-1.37774	2.02996
			-1.86918	3.50782
			-1.63401	1.65999
			-1.70927	2.48161
			-1.34567	1.02059
			-1.06609	2.28695
			-1.11102	2.84354
			-3.25315	1.50104
			-3.62895	2.20755
			-1.4513	1.52553
			-2.13122	1.6097
			-1.95284	2.07842
			-1.55882	1.29206
			-1.42122	0.871331
			-1.48482	1.48247
			-3.95536	1.62465
			-2.24226	1.97342
			-1.83944	2.18364
			-3.85651	1.7393
			-1.39407	0.965806
			-0.913799	1.39154
			-1.07738	0.938571
			-2.55194	1.49309
			-1.54808	2.91235
			-0.808765	1.08688
			-1.88493	2.40106
			-0.998878	1.37396
			-3.62071	1.70881
			-1.70323	0.895938
			-0.820255	0.621005
			-2.05637	2.89937
			-2.62089	2.10854
			-1.6078	2.16733
			-2.91408	0.902762
			-1.95517	0.567216
			-2.06198	2.78418
			-3.17218	1.14965
			-2.75755	1.53734
			-1.59927	1.8445
			-0.850775	2.12122
			-2.73903	2.34971
			-1.61361	1.68701
			-3.06803	1.28115
			-1.7335	1.42992
			-3.54845	3.67963
			-0.578568	1.12106
			-0.945479	1.6216
			-1.74286	0.99807
			-1.47769	1.17748
			-1.47598	0.730451
			-1.96031	0.795491
			-1.82355	0.764981
			-2.06098	1.37649
			-2.09151	0.795644
			-1.99171	1.65824
			-2.09097	2.77194
			-2.87524	0.425156
			-2.83691	1.90962
			-0.889246	1.58637
			-0.633634	0.941927
			-1.5472	1.08143
			-5.36727	0.53224
			-2.70219	0.95333
			-3.01512	1.24766
			-2.45865	2.05292
			-2.58518	0.55653
			-2.28956	0.552562
			-1.10762	1.83654
			-3.56392	0.813804
			-1.70597	0.658828
			-1.53612	1.10206
			-1.93583	1.11971
			-2.32033	1.50066
			-2.09783	1.03867
			-4.4277	2.66282
			-3.83816	0.631154
			-2.35576	2.3403
			-2.91967	0.759323
			-4.07763	2.06479
			-2.4916	1.6341
			-2.5267	2.7246
			-1.63851	1.12839
			-2.3235	1.05649
			-1.93191	1.9419
			-1.57786	1.88907
			-1.55328	1.04869
			-2.26613	1.26387
			-3.11472	0.832328
			-2.16049	2.74324
			-2.17916	1.83974
			-1.49149	2.19465
			-1.08018	2.40902
			-2.0925	0.9905
			-1.61357	1.77989
			-4.91239	3.39738
			-2.60753	2.22847
			-1.05312	1.99498
			-1.56234	2.54235
			-1.04165	2.46823
			-4.27524	1.62456
			-3.08145	1.62742
			-1.72232	1.24592
			-2.30482	1.44768
			-1.77223	1.33153
			-3.84069	1.13398
			-1.51559	1.33271
			-3.52045	1.47794
			-1.36267	1.98705
			-2.02919	2.12884
			-2.01455	0.822127
			-1.20106	2.19799
			-1.91735	2.81445
			-1.65062	2.55068
			-2.51913	2.24739
			-1.2974	1.88689
			-2.97391	2.32639
			-1.97284	2.99243
			-2.52127	1.46565
			-1.55367	1.2401
			-2.30259	3.37484
			-2.7525	1.51514
			-2.4305	1.9777
			-1.62403	1.43608
			-1.41096	1.49093
			-2.18609	2.43128
			-1.52495	2.02019
			-2.00172	1.18039
			-3.11175	1.89404
			-2.23649	1.32351
			-1.42825	2.39127
			-3.48387	1.08995
			-2.0264	1.57798
			-1.87418	2.63258
			-0.891365	2.80215
			-2.28791	2.74201
			-2.33017	2.83368
			-2.15611	3.51333
			-2.51429	2.05813
			-2.15021	2.39285
			-1.91772	1.92424
			-1.58678	1.02297
			-3.97527	1.85645
			-1.64722	2.93561
			-2.09635	1.22121
			-2.65183	1.53074
			-3.12945	2.00028
			-2.76922	2.29349
			-2.21324	1.48193
			-3.21173	1.49239
			-2.31655	1.47794
			-2.50077	0.530735
			-1.29963	0.483392
			-2.14453	2.05713
			-2.39225	1.67482
			-1.33767	2.12239
			-3.09372	1.20881
			-2.64214	1.85047
			-3.72211	1.75408
			-2.28813	0.70708
			-3.76778	0.697594
			-2.12866	1.4542
			-2.42593	1.56517
			-1.6595	2.04078
			-1.75377	1.0029
			-3.12713	1.19337
			-3.54287	1.10936
			-2.98094	1.98213
			-1.65834	2.24542
			-2.38649	1.94154
			-3.00495	2.19221
			-2.06379	1.30349
			-4.26866	2.17055
			-1.89513	2.25052
			-4.43191	1.37042
			-1.49997	1.42348
			-1.53895	0.649302
			-1.69974	1.63002
			-3.92731	0.699447
			-1.65019	1.98742
			-3.00367	1.42777
			-2.96366	0.638706
			-3.2753	1.07177
			-3.16558	1.0022
			-2.24151	1.45862
			-3.38768	1.58841
			-3.23665	1.44241
			-2.47867	2.51943
			-1.47103	2.73301
			-2.75752	2.30837
			-2.8599	1.10436
			-2.21967	2.04524
			-2.03585	1.5174
			-2.8475	1.626
			-3.13716	1.09671
			-1.62895	1.03946
			-1.80012	1.48451
			-2.93432	1.69099
			-1.20014	1.94961
			-2.71813	2.61404
			-1.90775	0.595995
			-2.24531	2.33876
			-1.90412	1.24272
			-2.91164	1.94976
			-1.46521	1.55144
			-1.74913	1.69244
			-2.79459	1.92284
			-3.15758	0.772728
			-3.28543	0.847216
			-1.18629	3.02778
			-2.41425	0.791614
			-3.43822	1.01003
			-4.24932	0.724888
			-2.45111	0.586528
			-2.49152	0.830926
			-1.80666	0.472173
			-1.52146	1.59829
			-1.86883	0.652745
			-2.76352	1.35586
			-0.937115	0.476776
			-2.99951	1.63958
			-1.07924	2.50011
			-1.93423	1.33987
			-3.57839	1.85051
			-2.84563	1.84802
			-1.83242	1.10235
			-1.15081	0.879774
			-4.30855	0.967546
			-2.22244	0.69434
			-1.97854	1.41848
			-2.54131	1.33633
			-1.39023	1.36808
			-0.741391	0.842254
			-6.98255	1.04183
			-2.2557	0.846505
			-2.46643	1.6932
			-3.62846	1.17367
			-1.60803	1.83667
			-2.30614	1.79463
			-1.87089	1.53386
			-2.90042	0.83253
			-2.57356	0.81883
			-1.79648	1.43809
			-3.04389	1.89858
			-2.14394	0.650413
			-4.15538	2.79129
			-0.648805	1.8098
			-2.39947	0.546002
			-0.718748	1.61505
			-3.84895	2.1204
			-1.50834	1.10675
			-1.45823	1.0149
			-3.96379	0.914017
			-2.24503	1.44124
			-2.40816	1.07204
			-3.02474	0.731015
			-1.18345	1.9628
			-1.64081	1.76219
			-3.40946	1.94998
			-1.53209	2.18662
			-2.67699	2.45767
			-3.60523	1.33334
			-1.09767	1.68648
			-1.48212	1.16366
			-2.28058	0.79553
			-3.20248	1.03561
			-0.486163	0.901021
			-2.29784	2.18044
			-1.77494	1.37274
			-3.07597	2.04935
			-2.54447	1.22701
			-2.74062	1.15281
			-2.01883	1.80167
			-2.2038	1.13247
			-3.60895	1.25031
			-3.11817	0.824462
			-1.63965	1.86364
			-3.60414	1.88389
			-2.31267	0.949288
			-2.25588	1.41657
			-1.8683	2.50415
			-5.18084	1.84984
			-3.66437	1.43712
			-3.56842	0.834326
			-2.50243	0.999422
			-3.77689	1.47866
			-1.30922	1.57119
			-3.42132	1.88712
			-0.598686	1.15419
			-3.07436	1.32608
			-3.59138	2.87383
			-1.10139	0.757586
			-1.47602	1.44707
			-3.20843	1.77101
			-3.11503	0.887944
			-1.55647	1.5299
			-2.4834	1.45212
			-2.53837	2.4237
			-4.23739	2.58497
			-1.16761	1.23009
			-2.30938	2.18787
			-3.04751	0.540555
			-2.22186	1.38042
			-1.24136	2.36592
			-1.75957	1.23224
			-3.10845	1.1886
			-1.9998	0.747489
			-2.0672	0.615348
			-2.43136	1.00273
			-2.46475	1.59653
			-1.01063	1.25821
			-1.71121	0.816046
			-3.04839	1.51208
			-2.71499	0.823162
			-1.45292	2.70663
			-2.5409	2.04365
			-2.28322	0.78439
			-3.61533	0.505145
			-3.57923	1.23183
			-1.83228	0.718204
			-2.97149	1.74576
			-3.15591	1.1375
			-2.69492	2.5132
			-2.80373	0.68764
			-3.08471	1.94011
			-1.58773	2.98771
			-2.41338	1.13043
			-3.12262	0.911433
			-4.281	1.24061
			-0.830069	3.88802
			-3.72606	1.6229
			-3.88298	1.21815
			-1.98106	1.57854
			-3.01986	1.73212
			-1.13374	1.89933
			-3.37863	1.68404
			-3.394	0.743796
			-1.15587	3.05173
			-1.58362	1.6542
			-1.4345	0.512971
			-2.33461	0.523313
			-2.94631	0.43758
			-4.82502	0.655182
			-3.82469	0.878123
			-4.87703	0.912961
			-3.20816	1.71798
			-3.2065	1.84323
			-2.70828	2.82442
			-3.00317	1.70236
			-2.09325	0.878426
			-3.66973	1.74205
			-0.876076	0.819138
			-3.17047	1.09693
			-2.98741	1.58183
			-1.2794	1.93636
			-2.80538	1.60318
			-4.56173	0.703076
			-3.42219	1.135
			-1.14082	1.18935
			-2.27993	1.37158
			-1.85995	1.66633
			-1.59722	2.53118
			-0.509502	1.73202
			-0.691626	1.52248
			-1.90562	0.62338
			-1.46897	0.546732
			-3.85917	0.623797
			-0.655172	0.716829
			-0.993452	2.30472
			-2.769	1.72777
			-3.48756	0.591977
			-0.748029	1.41707
			-3.64121	2.20707
			-0.822067	4.32748
			-0.911737	0.956384
			-1.6907	1.52637
			-1.17247	1.37154
			-2.64173	2.02449
			-0.777577	0.75632
			-2.79541	3.60976
			-4.71213	0.641894
			-2.57598	1.22031
			-0.740858	1.38437
			-3.5051	1.71948
			-1.84335	0.980121
			-1.57802	1.5924
			-1.27887	3.04643
			-3.0957	1.86363
			-1.52197	1.54948
			-1.0554	0.519676
			-1.22281	0.864001
			-1.73885	0.955113
			-5.09545	1.12724
			-1.23566	1.32228
			-1.89391	1.41228
			-4.07185	2.41836
			-1.76201	0.803073
			-2.62158	0.906533
			-0.609626	2.24358
			-0.637672	1.60982
			-1.02649	0.976248
			-0.474811	0.810212
			-0.583379	2.42509
			-4.63338	1.89945
			-4.96356	1.85845
			-4.52318	2.36998
			-1.13087	1.46653
			-2.55663	1.42089
			-0.548328	2.10923
			-0.886417	1.11117
			-2.25766	0.907291
			-1.41797	0.763635
			-4.56438	2.13006
			-3.09276	0.849229
			-4.8591	0.975215
			-2.34507	2.10229
			-1.64891	0.753909
			-0.579365	1.5202
			-1.78507	0.843146
			-0.871238	1.6933
			-0.6872	1.26211
			-3.01102	1.52468
			-1.32947	2.28399
			-2.64629	1.31175
			-0.766414	3.68767
			-3.32983	0.85456
			-2.62889	0.572267
			-3.22721	2.28343
			-2.55399	2.73707
			-2.92324	1.83691
			-3.92108	1.28133
			-2.89892	2.09802
			-1.21902	2.59695
			-1.54792	1.85962
			-1.39429	1.23474
			-1.12474	2.55015
			-0.870336	0.480566
			-3.13342	1.41947
			-3.93949	1.3341
			-5.99339	1.57116
			-2.80867	2.53492
			-0.940345	0.899289
			-3.49408	0.547585
			-1.77734	1.63974
			-2.32139	1.43429
			-1.98879	0.676937
			-3.76179	2.74188
			-3.32339	1.36569
			-4.87694	1.77475
			-4.1758	1.76044
			-1.2031	0.816548
			-1.09633	1.80005
			-1.50932	0.684397
			-3.41617	0.910644
			-3.02958	0.459681
			-3.05696	2.05667
			-3.69514	3.5338
			-1.38419	2.53447
			-1.52849	2.8775
			-1.13938	0.76098
			-2.2687	2.62681
			-1.41856	1.42773
			-3.43541	0.453967
			-4.29503	0.87349
			-1.93318	2.19853
			-1.25727	1.21366
			-2.50759	1.74741
			-1.93902	1.97644
			-3.40611	1.16122
			-3.52078	1.31933
			-2.36554	0.497096
			-2.13316	0.637956
			-3.22663	0.71661
			-2.48266	1.36605
			-1.71627	1.56047
			-1.31759	1.14893
			-2.28298	1.81224
			-2.0157	0.578809
			-1.9324	1.61014
			-1.3634	2.01746
			-1.82769	2.14486
			-2.11172	1.55158
			-1.05948	1.10076
			-2.36669	0.701468
			-1.24658	0.446195
			-2.4353	0.769046
			-1.00388	1.64806
			-2.80334	1.05494
			-3.23204	0.667088
			-1.60115	1.99763
			-1.92851	1.12482
			-2.87643	0.692882
			-1.51896	2.19283
			-0.97566	1.5024
			-2.3367	1.0887
			-2.56486	2.01633
			-2.44643	0.566166
			-0.324931	0.71181
			-2.01757	2.57087
			-2.66246	1.37444
			-3.13814	1.01055
			-3.28738	2.01676
			-2.25548	1.28803
			-2.39351	2.11138
			-1.93561	1.03843
			-3.16532	0.877157
			-1.62927	1.33937
			-2.44338	1.06341
			-3.38675	0.928419
			-2.21872	1.18722
			-2.36351	1.66258
			-2.84449	1.10813
			-2.82619	1.37782
			-1.91092	1.10028
			-3.07583	1.6651
			-2.24093	0.914546
			-1.16679	2.11353
			-2.72348	1.27752
			-3.70797	1.14182
			-2.44434	2.44923
			-2.34626	2.37183
			-1.77781	1.08061
			-2.1734	0.546731
			-0.751933	3.04441
			-2.19202	0.808784
			-2.9746	0.799786
			-3.2623	1.50128
			-3.53751	2.48739
			-3.88969	0.909169
			-2.89335	2.1574
			-2.71907	2.81222
			-2.69539	1.68837
			-2.67812	0.703605
			-2.41717	1.2556
			-1.0908	0.896843
			-1.07495	0.70687
			-1.95194	1.86055
			-1.87799	2.38824
			-1.98988	0.767688
			-2.83835	0.959194
			-2.68288	2.08438
			-3.59514	0.4484
			-3.56982	0.876073
			-1.23976	1.10762
			-3.26632	1.85726
			-3.43681	1.041
			-2.32038	0.604628
			-4.19629	1.36037
			-3.06316	0.916978
			-1.20898	1.20237
			-1.4977	1.45324
			-1.10544	1.93552
			-1.49792	1.77216
			-2.37586	1.83738
			-2.78482	1.1297
			-2.57357	0.916531
			-1.05003	1.0319
			-3.53741	2.38672
			-2.35972	1.29215
			-2.04437	0.660403
			-2.92353	1.47127
			-2.55151	0.875736
			-2.22125	1.41446
			-2.39411	1.35458
			-1.13778	0.686523
			-3.25522	1.95311
			-3.1135	0.937115
			-3.78487	0.469851
			-2.31892	0.859225
			-3.98984	3.4977
			-2.50471	1.58166
			-2.0275	0.771572
			-2.00657	1.26252
			-2.86436	1.80108
			-1.44211	0.862316
			-1.0971	0.849625
			-3.19941	1.62115
			-2.46678	1.25027
			-2.83767	2.43372
			-3.05178	0.986679
			-2.05842	3.75681
			-2.89242	1.6256
			-3.00308	1.1413
			-2.42332	0.419918
			-4.34139	0.652223
			-2.88171	0.787299
			-2.10311	1.52092
			-1.77048	0.509925
			-0.823938	1.82743
			-1.91732	0.83694
			-2.73352	2.52673
			-2.16291	1.09989
			-1.81628	1.95831
			-2.71216	2.44055
			-1.8488	2.31698
			-2.05631	1.39288
			-2.8405	1.52903
			-0.725144	1.59964
			-1.70358	2.37756
			-4.72525	0.462492
			-1.39077	0.996462
			-1.93348	2.19838
			-0.871522	2.218
			-4.98743	3.08587
			-1.66682	1.06414
			-3.05645	0.996885
			-2.65687	1.8381
			-3.20791	1.16911
			-0.964935	1.21669
			-2.88294	1.17999
			-2.69697	0.725594
			-3.1979	0.860878
			-0.96238	1.19688
			-3.96348	1.42276
			-3.98005	0.688103
			-4.05286	0.990563
			-2.92948	3.0834
			-2.14453	1.67944
			-2.81812	2.52408
			-2.72388	1.95718
			-1.65607	1.77408
			-2.0724	1.2803
			-1.29836	2.84375
			-3.7516	1.03651
			-1.60706	1.07439
			-1.95481	2.60272
			-2.14053	1.35382
			-2.07756	1.30377
			-1.41531	0.987094
			-1.81481	0.899308
			-3.35883	0.687866
			-3.56125	1.03195
			-2.94818	0.499447
			-1.67095	0.69055
			-2.23234	0.712942
			-1.91497	0.924129
			-3.10278	1.11655
			-3.15989	0.480564
			-2.16509	1.8515
			-0.838596	1.50924
			-1.36974	0.990264
			-1.51259	2.33279
			-2.6338	1.38886
			-1.98733	3.40767
			-4.14233	0.735372
			-2.86564	0.598568
			-2.56634	2.29461
			-2.7648	1.44378
			-2.04568	1.89398
			-5.83333	1.70313
			-2.04789	0.875907
			-2.3064	1.12899
			-0.745597	1.30564
			-1.58773	1.95043
			-1.8063	1.64948
			-1.30561	1.14009
			-2.16934	1.36368
			-1.59781	1.16494
			-3.97567	1.04888
			-1.18233	0.790029
			-2.12781	0.861517
			-3.08801	2.0497
			-1.31195	0.732693
			-1.41159	0.674372
			-1.73666	1.04345
			-1.99859	1.3991
			-1.40258	1.4567
			-2.83881	1.02667
			-2.07305	0.814674
			-2.26796	1.11364
			-3.82831	1.26705
			-1.16289	1.12242
			-3.10099	3.77282
			-2.31522	1.78615
			-1.57001	1.09641
			-3.3693	0.526598
			-2.90241	0.652523
			-3.37645	2.2982
			-2.66792	0.842256
			-4.11858	3.69346
			-2.47376	1.35947
			-1.62848	0.868674
			-1.77217	1.75789
			-1.37635	0.79363
			-2.21388	1.16541
			-1.57048	0.397155
			-1.45219	2.01081
			-2.46451	1.44443
			-2.95173	1.56814
			-2.86676	1.90517
			-3.31727	2.49329
			-1.9734	1.04612
			-2.50657	2.04942
			-2.91376	1.65038
			-2.4535	2.56417
			-4.06802	2.50008
			-3.67136	2.36601
			-1.87832	1.38555
			-1.57131	2.04288
			-2.95443	2.40872
			-3.28961	1.82163
			-1.44564	1.72347
			-4.09195	0.632418
			-3.37785	1.06658
			-1.81176	0.493399
			-1.19701	1.28312
			-1.51836	1.15841
			-2.35173	0.819766
			-3.2232	1.7553
			-1.53508	1.35439
			-2.03539	0.663253
			-2.00191	1.57445
			-2.2476	1.13187
			-1.97573	0.796798
			-1.31323	1.02966
			-1.10341	1.83601
			-2.42062	2.1908
			-4.32425	1.12483
			-1.21136	0.680851
			-3.11372	2.17156
			-4.13618	0.938281
			-1.96203	1.14215
			-1.22698	0.551613
			-1.82597	0.675573
			-1.64176	0.819262
			-1.82093	0.874919
			-4.02224	0.660229
			-2.84334	1.10003
			-2.11705	1.95935
			-1.6232	0.564712
			-5.36525	0.750459
			-1.89685	0.742584
			-1.53416	1.29688
			-3.99147	1.48519
			-3.67944	0.72709
			-3.21878	1.1002
			-4.86423	1.0028
			-3.40238	0.836898
			-2.09804	0.741606
			-2.67328	1.77226
			-3.82166	1.19877
			-3.04516	0.908127
			-3.65155	1.4549
			-1.96997	0.725109
			-3.34581	1.10403
			-1.62157	1.94387
			-3.61616	1.43643
			-1.656	2.60586
			-1.80315	1.93371
			-2.67741	0.824764
			-3.35902	1.40161
			-1.76821	1.03522
			-3.21674	0.658108
			-3.14419	1.1843
			-0.96633	2.06838
			-4.10892	1.46324
			-1.98211	1.82378
			-1.55799	1.21727
			-1.23073	0.586453
			-4.43211	1.47213
			-2.60762	1.08372
			-3.0413	0.809553
			-3.42127	2.74799
			-2.78463	0.837535
			-2.55755	1.38694
			-2.28226	0.987661
			-0.903846	1.46612
			-1.15403	1.41036
			-6.76596	1.52239
			-2.98359	1.45831
			-2.77299	1.92166
			-1.51495	1.83948
			-2.36319	0.648323
			-1.13364	1.54186
			-2.57669	2.50444
			-2.12822	1.32406
			-0.702076	1.72499
			-1.77895	1.38206
			-1.88645	1.16566
			-3.63467	0.540193
			-2.90733	2.72153
			-3.14808	0.791818
			-1.10713	0.885492
			-1.97727	0.652103
			-1.55632	2.35343
			-2.48296	1.91153
			-1.76544	1.41958
			-3.02109	2.39377
			-1.93567	0.66561
			-1.34956	1.19931
			-2.12146	2.39973
			-2.22726	0.950424
			-0.798611	2.21288
			-2.19294	1.01916
			-2.45852	1.73864
			-0.887914	0.613254
			-3.37986	1.85712
			-2.24207	1.66535
			-3.83744	1.09791
			-3.3766	0.814874
			-1.65144	1.33872
			-2.90391	0.586784
			-3.82134	0.924901
			-3.66628	0.874559
			-2.74012	2.21402
			-2.79664	1.89834
			-1.38796	1.52564
			-1.99076	1.2663
			-0.94364	0.75588
			-2.48307	0.601557
			-2.97563	1.01792
			-1.45868	0.692975
			-2.44119	0.760745
			-3.42234	0.46751
			-2.67877	0.37335
			-2.18432	1.49024
			-1.43528	1.5996
			-3.01546	0.487693
			-2.77116	0.813155
			-2.14656	1.46276
			-2.50964	0.840316
			-1.43424	1.02221
			-2.1817	0.571701
			-1.3066	1.29195
			-1.9434	1.14552
			-4.22047	1.71179
			-6.93447	3.34166
			-2.68885	1.19354
			-1.5077	1.31586
			-2.6649	2.03983
			-1.55641	1.89683
			-2.83378	0.903795
			-2.72523	1.77435
			-2.84548	1.16187
			-3.15581	1.20189
			-1.10381	1.79306
			-1.94986	1.87067
			-4.54854	0.933948
			-2.96406	0.744511
			-1.84788	1.48303
			-4.96217	2.69837
			-1.63433	1.31283
			-3.43338	1.44719
			-3.93259	0.990731
			-1.4936	1.89718
			-3.25312	1.01417
			-3.7448	2.71744
			-2.51338	2.0024
			-3.44056	1.54832
			-5.52848	2.40176
			-1.89854	1.39302
			-3.14251	1.62695
			-1.54035	1.62597
			-1.94911	2.48503
			-5.29509	1.76316
			-3.73268	1.45493
			-3.45045	1.09905
			-4.66042	1.07327
			-1.97332	1.66021
			-1.2723	1.58951
			-3.11749	1.6354
			-1.39285	2.65502
			-2.32991	0.991877
			-1.02987	1.18965
			-2.28954	1.32517
			-1.3473	1.66796
			-2.2864	1.27898
			-2.32425	0.731106
			-2.12764	1.67444
			-2.31801	3.28373
			-0.628115	1.71207
			-1.76243	0.891422
			-2.30643	1.46953
			-4.25866	1.74628
			-2.52626	0.639168
			-2.54927	1.92221
			-1.2924	2.03326
			-1.85454	1.32145
			-1.97481	1.6894
			-4.56411	2.65787
			-4.14413	0.890147
			-1.16733	0.779315
			-2.23926	0.515268
			-2.6716	1.48225
			-2.68696	2.01569
			-1.66922	1.99173
			-2.91075	1.80236
			-1.44643	0.711541
			-3.62675	1.94301
			-3.25196	0.963308
			-2.19485	1.86191
			-4.34776	0.901717
			-1.91477	1.18316
			-1.94301	1.2102
			-2.34022	0.791524
			-3.07045	0.980377
			-5.44057	2.44915
			-2.53244	2.38821
			-1.71926	1.17748
			-4.40128	1.41678
			-1.93981	2.88047
			-2.54866	1.99342
			-2.41387	0.667494
			-1.5433	1.43586
			-4.28605	3.57044
			-0.993095	1.66704
[truncated: 14,526 more rows]
