# Supplementary material for: PHF2-mediated H3K9me balance orchestrates heterochromatin stability and neural progenitor proliferation
Source: EMBO Rep. 2024 Jun 18;25(8):18. doi: 10.1038/s44319-024-00178-7 (PMC11315909; doi:10.1038/s44319-024-00178-7)
Supplement: Supplementary file 9 — Source data Fig. 7 [file 44319_2024_178_MOESM9_ESM.zip]

Archive with 11 entries (7 files):
- Figure 7/7A/
- Figure 7/7A/Blot anti PHF2 mutants.pdf
- Figure 7/7A/Blot anti Tubulin mutants.pdf
- Figure 7/7B/
- Figure 7/7B/Num Data 7B.xlsx
- Figure 7/7C/
- Figure 7/7C/Image Data 7C.tif
- Figure 7/7C/Num Data 7C.xlsx
- Figure 7/7D/
- Figure 7/7D/Image Data 7D.tif
- Figure 7/7D/Num Data 7D.xlsx
