# Supplementary material for: PHF2-mediated H3K9me balance orchestrates heterochromatin stability and neural progenitor proliferation
Source: EMBO Rep. 2024 Jun 18;25(8):18. doi: 10.1038/s44319-024-00178-7 (PMC11315909; doi:10.1038/s44319-024-00178-7)
Supplement: Supplementary file 9 — Source data Fig. 7 [file 44319_2024_178_MOESM9_ESM.zip › Figure 7/7B/Num Data 7B.xlsx]

## Sheet: Hoja1
	RNA relative levels in NSCs MINOR SAT rescue
		rep1	rep2	rep3
	shCT	1	1	1
	shPHF2	18.0643	14.0354	14.9783
	shPHF2 + PHF2	4.06575	3.10466	2.27207
	shPHF2 + ΔPHD	24.057	25.6787	24.6469
	shPHF2 + HD/AA	15.0977	14.9542	15.1987
	shPHF2 + ΔCharged	7.89549	7.7545	5.98654
