# Supplementary material for: PHF2-mediated H3K9me balance orchestrates heterochromatin stability and neural progenitor proliferation
Source: EMBO Rep. 2024 Jun 18;25(8):18. doi: 10.1038/s44319-024-00178-7 (PMC11315909; doi:10.1038/s44319-024-00178-7)
Supplement: Supplementary file 9 — Source data Fig. 7 [file 44319_2024_178_MOESM9_ESM.zip › Figure 7/7C/Num Data 7C.xlsx]

## Sheet: Hoja1
	H2AX MEAN foci/cell
		shCT	shPHF2	shPHF2 + PHF2	shPHF2 + ΔPHD	shPHF2 + HD/AA	shPHF2 + ΔCharged
		2.2	8.66667	3.5	7.5	11.3333	2.5
		1	12.6667	5	13	8.2	2
		1.25	5.66667	1	12.5	10	2.2
		4.6	8.14286	1	5	5.33333	1.625
		4.33333	22	1	18	7.25	3
		2.33333	12.25	1	4	5.66667	1.66667
		2.5	16.6667	7.5	13	8	5
		4	16	0.5	12	8.5	3.25
		2.66667	5.5	0.666667	4.5	13	5.5
		0.666667	14.6667	1	9.4	11	1.5
		3.25	8		10.6667	9	2.33333
			12.5		13.5	7.66667	4
			7.42857		9.75	9.25	2
			5.2		8	11.5	2.5
			12.3333			5.5	6.25
			6.66667				0.8
