# Supplementary material for: PHF2-mediated H3K9me balance orchestrates heterochromatin stability and neural progenitor proliferation
Source: EMBO Rep. 2024 Jun 18;25(8):18. doi: 10.1038/s44319-024-00178-7 (PMC11315909; doi:10.1038/s44319-024-00178-7)
Supplement: Supplementary file 9 — Source data Fig. 7 [file 44319_2024_178_MOESM9_ESM.zip › Figure 7/7D/Num Data 7D.xlsx]

## Sheet: Hoja1
	Percentages of multinucleated cells
		shCT	shPHF2	shPHF2 + PHF2	shPHF2 + ΔPHD	shPHF2 + HD/AA	shPHF2 + ΔCharged
		6.17284	53.4247	13.5135	38.6364	44.6429	7.35294
